# Supplementary material for: Views and Attitudes of Blood Donors toward Blood Donation during the COVID-19 Pandemic in Thrace Region, Greece
Source: Int J Environ Res Public Health. 2022 Apr 19;19(9):4963. doi: 10.3390/ijerph19094963 (PMC9101185; doi:10.3390/ijerph19094963)
Supplement: Supplementary file 1 [file ijerph-19-04963-s001.zip]

Archive with 1 entries (1 files):
- ijerph-1571931-supplementary.pdf
